# Supplementary material for: Unraveling Lyophilization and Redispersion Effects on Miktoarm Polymer-Based Nanoformulations
Source: Int J Mol Sci. 2025 Oct 15;26(20):10015. doi: 10.3390/ijms262010015 (PMC12563623; doi:10.3390/ijms262010015)
Supplement: Supplementary file 1 [file ijms-26-10015-s001.zip]

Archive with 1 entries (1 files):
- ijms-3869983-supplementary.pdf
